# Supplementary material for: Calcium Phosphate Nanoparticles Functionalized with a Cardio-Specific Peptide
Source: Nanomaterials (Basel). 2025 Jan 9;15(2):94. doi: 10.3390/nano15020094 (PMC11767714; doi:10.3390/nano15020094)
Supplement: Supplementary file 1 [file nanomaterials-15-00094-s001.zip]

Archive with 1 entries (1 files):
- nanomaterials-3352441-supplementary.pdf
